# Supplementary material for: Data the DEHP induced changes on the trace element and mineral levels in the brain and testis tissues of rats
Source: Data Brief. 2019 Sep 17;26:104526. doi: 10.1016/j.dib.2019.104526 (PMC6811911; doi:10.1016/j.dib.2019.104526)
Supplement: Multimedia component 1 [file mmc1.xlsx]

## Sheet: G6PD
		G6PD
		Tissue Name	Weight (g)	Activity ( ΔA340/dk)	Activity (ΔA340/dk)	Volume (μl)		Protein concent. (μg/ml)
		TESTİS
		Control
		Testis 1	0.557	0.112	0.113	50		14751.1
		Testis 2	0.574	0.118	0.117	50		18562.9
		Testis 3	0.565	0.121	0.122	50		17227.1
		Testis 4	0.52	0.114	0.111	50		15023.4
		Testis 5	0.433	0.12	0.117	50		16180.5
		Testis 6	0.444	0.117	0.123	50		16987.2
		100 MG DEHP
		100 MG Testis 1	0.709	0.146	0.144	50		17941.8
		100 MG Testis 2	0.66	0.13	0.123	50		16597.5
		100 MG Testis 3	0.838	0.13	0.127	50		17593
		100 MG Testis 4	0.75	0.126	0.125	50		17133.5
		100 MG Testis 5	0.892	0.119	0.118	50		15721.1
		100 MG Testis 6	0.665	0.119	0.117	50		14887.3
		200 MG DEHP
		200 MG Testis 1	0.795	0.133	0.13	50		14997.9
		200 MG Testis 2	0.957	0.114	0.111	50		17550.4
		200 MG Testis 3	0.995	0.132	0.135	50		14563.9
		200 MG Testis 4	0.742	0.113	0.116	50		17499.4
		200 MG Testis 5	0.728	0.151	0.16	50		15151
		200 MG Testis 6	0.619	0.111	0.115	50		16597.5
		400 MG DEHP DOKULAR
		400 MG Testis 1	1.094	0.13	0.137	50		18043.9
		400 MG Testis 2	0.688	0.213	0.225	50		13415.3
		400 MG Testis 3	1.18	0.135	0.133	50		17278.1
		400 MG Testis 4	0.875	0.115	0.112	50		11960.4
		400 MG Testis 5	0.905	0.118	0.122	50		17218.6
		400 MG Testis 6	0.895	0.109	0.113	50		15380.8
			Weight (g)	Activity ( ΔA340/dk)	Activity (ΔA340/dk)	Volume (μl)		Protein concent. (μg/ml)
		Brain
		Control BRAIN
		Brain 1	0.419	0.109	0.111	20		13358
		Brain 2	0.512	0.108	0.113	20		13374.4
		Brain 3	0.406	0.109	0.104	20		13281.3
		Brain 4	0.569	0.064	0.065	20		9578.15
		Brain 5	0.389	0.168	0.173	20		14040
		Brain 6	0.411	0.105	0.109	20		13781.4
		100 MG DEHP
		Brain 1	0.485	0.146	0.141	20		17274.8
		Brain 2	0.418	0.144	0.148	20		17729.5
		Brain 3	0.526	0.147	0.44	20		17362.4
		Brain 4	0.42	0.127	0.128	20		16217.5
		Brain 5	0.417	0.133	0.135	20		15790.2
		Brain 6	0.517	0.142	0.139	20		14533.8
		200 MG DEHP
		Brain 1	0.451	0.153	0.156	20		17000.9
		Brain 2	0.546	0.141	0.143	20		16902.3
		Brain 3	0.512	0.168	0.167	20		16612
		Brain 4	0.46	0.146	0.44	20		16842
		Brain 5	0.594	0.132	0.129	20		16546.2
		Brain 6	0.637	0.164	0.166	20		17055.7
		400 MG DEHP
		Brain 1	0.689	0.158	0.159	20		16554.4
		Brain 2	0.515	0.13	0.129	20		13998.9
		Brain 3	0.516	0.147	0.126	20		14366
		Brain 4	0.459	0.153	0.151	20		14711.1
		Brain 5	0.549	0.141	0.14	20		18271.8
		Brain 6	0.478	0.138	0.136	20		15253.4

## Sheet: 6PGD
	6PGD
	Tissue Name	Weight (g)	Activity ( ΔA340/dk)	Activity (ΔA340/dk)	Volume (μl)		Protein concent. (μg/ml)
	TESTİS
	Control
	Testis 1	0.557	0.081	0.079	50		14751.1
	Testis 2	0.574	0.081	0.083	50		18562.9
	Testis 3	0.565	0.081	0.082	50		17227.1
	Testis 4	0.52	0.079	0.078	50		15023.4
	Testis 5	0.433	0.082	0.083	50		16180.5
	Testis 6	0.42	0.079	0.08	50		15789.8
	100 MG DEHP	0.709	0.092	0.091	50		17941.8
	100 MG Testis 1	0.66	0.096	0.098	50		16597.5
	100 MG Testis 2	0.838	0.079	0.081	50		17593
	100 MG Testis 3	0.75	0.071	0.073	50		17133.5
	100 MG Testis 4	0.892	0.075	0.076	50		15721.1
	100 MG Testis 5	0.665	0.078	0.079	50		14887.3
	100 MG Testis 6
	200 MG DEHP
	200 MG Testis 1	0.795	0.083	0.082	50		14997.9
	200 MG Testis 2	0.957	0.075	0.077	50		17550.4
	200 MG Testis 3	0.995	0.062	0.065	50		14563.9
	200 MG Testis 4	0.742	0.08	0.082	50		17499.4
	200 MG Testis 5	0.728	0.091	0.093	50		15151
	200 MG Testis 6	0.619	0.072	0.075	50		16597.5
	400 MG DEHP
	400 MG Testis 1	1.094	0.094	0.092	50		18043.9
	400 MG Testis 2	0.688	0.141	0.014	50		13415.3
	400 MG Testis 3	1.18	0.088	0.082	50		17278.1
	400 MG Testis 4	0.875	0.082	0.068	50		11960.4
	400 MG Testis 5	0.905	0.094	0.093	50		17218.6
	400 MG Testis 6	0.895	0.078	0.08	50		15380.8
		Weight (g)	Activity ( ΔA340/dk)	Activity (ΔA340/dk)	Volume (μl)		Protein concent. (μg/ml)
	Brain
	Control BRAIN
	Brain 1	0.419	0.072	0.075	50		13358
	Brain 2	0.512	0.079	0.077	50		13374.4
	Brain 3	0.406	0.078	0.08	50		13281.3
	Brain 4	0.569	0.062	0.068	50		9578.15
	Brain 5	0.389	0.085	0.09	50		14040
	Brain 6	0.432	0.082	0.086	50		13698.9
	100 MG DEHP
	Brain 1	0.485	0.097	0.101	50		17274.8
	Brain 2	0.418	0.088	0.091	50		17729.5
	Brain 3	0.526	0.099	0.101	50		17362.4
	Brain 4	0.42	0.092	0.095	50		16217.5
	Brain 5	0.417	0.098	0.102	50		15790.2
	Brain 6	0.517	0.098	0.103	50		14533.8
	200 MG DEHP
	Brain 1	0.451	0.093	0.097	50		17000.9
	Brain 2	0.546	0.103	0.106	50		16902.3
	Brain 3	0.512	0.118	0.116	50		16612
	Brain 4	0.46	0.096	0.093	50		16842
	Brain 5	0.594	0.076	0.074	50		16546.2
	Brain 6	0.637	0.103	0.092	50		17055.7
	400 MG DEHP
	Brain 1	0.689	0.089	0.086	50		16554.4
	Brain 2	0.515	0.085	0.083	50		13998.9
	Brain 3	0.516	0.093	0.089	50		14366
	Brain 4	0.459	0.09	0.093	50		14711.1
	Brain 5	0.549	0.086	0.089	50		18271.8
	Brain 6	0.478	0.086	0.088	50		15253.4

## Sheet: GR
	GR
	Tissue Name	Weight (g)	Activity ( ΔA340/dk)	Activity (ΔA340/dk)	Volume (μl)		Protein concent. (μg/ml)
	TESTİS
	Control
	Testis 1	0.557	0.074	0.078	20		14751.1
	Testis 2	0.574	0.06	0.062	20		18562.9
	Testis 3	0.565	0.07	0.071	20		17227.1
	Testis 4	0.52	0.063	0.062	20		15023.4
	Testis 5	0.433	0.086	0.084	20		16180.5
	Testis 6	0.47	0.093	0.091	20		17223.9
	100 MG DEHP
	100 MG Testis 1	0.709	0.098	0.1	20		17941.8
	100 MG Testis 2	0.66	0.076	0.078	20		16597.5
	100 MG Testis 3	0.838	0.075	0.073	20		17593
	100 MG Testis 4	0.75	0.08	0.085	20		17133.5
	100 MG Testis 5	0.892	0.067	0.07	20		15721.1
	100 MG Testis 6	0.665	0.082	0.085	20		14887.3
	200 MG DEHP
	200 MG Testis 1	0.795	0.063	0.068	20		14997.9
	200 MG Testis 2	0.957	0.083	0.078	20		17550.4
	200 MG Testis 3	0.995	0.057	0.065	20		14563.9
	200 MG Testis 4	0.742	0.092	0.087	20		17499.4
	200 MG Testis 5	0.728	0.076	0.072	20		15151
	200 MG Testis 6	0.619	0.083	0.088	20		16597.5
	400 MG DEHP
	400 MG Testis 1	1.094	0.091	0.087	20		18043.9
	400 MG Testis 2	0.688	0.058	0.048	20		13415.3
	400 MG Testis 3	1.18	0.09	0.095	20		17278.1
	400 MG Testis 4	0.875	0.088	0.093	20		11960.4
	400 MG Testis 5	0.905	0.098	0.091	20		17218.6
	400 MG Testis 6	0.895	0.078	0.085	20		15380.8
		Weight (g)	Activity ( ΔA340/dk)	Activity (ΔA340/dk)	Volume (μl)		Protein concent. (μg/ml)
	Brain
	Control BRAIN
	Brain 1	0.419	0.126	0.129	20		13358
	Brain 2	0.512	0.12	0.123	20		13374.4
	Brain 3	0.406	0.122	0.118	20		13281.3
	Brain 4	0.569	0.067	0.072	20		9578.15
	Brain 5	0.389	0.114	0.118	20		14040
	Brain 6	0.42	0.125	0.123	20		15723.2
	100 MG DEHP
	Brain 1	0.485	0.154	0.137	20		17274.8
	Brain 2	0.418	0.156	0.158	20		17729.5
	Brain 3	0.526	0.158	0.16	20		17362.4
	Brain 4	0.42	0.127	0.13	20		16217.5
	Brain 5	0.417	0.127	0.125	20		15790.2
	Brain 6	0.517	0.157	0.154	20		14533.8
	200 MG DEHP
	Brain 1	0.451	0.161	0.16	20		17000.9
	Brain 2	0.546	0.138	0.139	20		16902.3
	Brain 3	0.512	0.163	0.164	20		16612
	Brain 4	0.46	0.168	0.152	20		16842
	Brain 5	0.594	0.127	0.117	20		16546.2
	Brain 6	0.637	0.146	0.142	20		17055.7
	400 MG DEHP
	Brain 1	0.689	0.14	0.144	20		16554.4
	Brain 2	0.515	0.126	0.13	20		13998.9
	Brain 3	0.516	0.123	0.12	20		14366
	Brain 4	0.459	0.135	0.13	20		14711.1
	Brain 5	0.549	0.149	0.153	20		18271.8
	Brain 6	0.478	0.118	0.12	20		15253.4

## Sheet: Sheet4
	GST
	Tissue Name	Weight (g)	Activity ( ΔA340/dk)	Activity (ΔA340/dk)	Volume (μl)		Protein concent. (μg/ml)
	TESTİS
	Control
	Testis 1	0.557	1.366	1.308	5		14751.1
	Testis 2	0.574	1.789	1.79	5		18562.9
	Testis 3	0.565	1.821	1.823	5		17227.1
	Testis 4	0.52	1.773	1.77	5		15023.4
	Testis 5	0.433	1.734	1.729	5		16180.5
	Testis 6	0.42	1.722	1.719	5		15894.9
	100 MG DEHP
	100 MG Testis 1	0.709	1.946	1.944	5		17941.8
	100 MG Testis 2	0.66	1.784	1.783	5		16597.5
	100 MG Testis 3	0.838	1.997	1.996	5		17593
	100 MG Testis 4	0.75	1.83	1.832	5		17133.5
	100 MG Testis 5	0.892	1.747	1.745	5		15721.1
	100 MG Testis 6	0.665	1.809	1.808	5		14887.3
	200 MG DEHP	0.795	1.412	1.41	5		14997.9
	200 MG Testis 1	0.957	1.93	1.926	5		17550.4
	200 MG Testis 2	0.995	1.343	1.354	5		14563.9
	200 MG Testis 3	0.742	2.073	1.067	5		17499.4
	200 MG Testis 4	0.728	1.933	1.928	5		15151
	200 MG Testis 5	0.619	1.968	1.96	5		16597.5
	200 MG Testis 6
	400 MG DEHP
	400 MG Testis 1	1.094	2.067	2.06	5		18043.9
	400 MG Testis 2	0.688	1.594	1.59	5		13415.3
	400 MG Testis 3	1.18	2.01	2.001	5		17278.1
	400 MG Testis 4	0.875	1.936	1.935	5		11960.4
	400 MG Testis 5	0.905	1.865	1.867	5		17218.6
	400 MG Testis 6	0.895	1.876	1.879	5		15380.8
		Weight (g)	Activity ( ΔA340/dk)	Activity (ΔA340/dk)	Volume (μl)		Protein concent. (μg/ml)
	Brain
	Control BRAIN
	Brain 1	0.419	0.309	0.306	5		13358
	Brain 2	0.512	0.253	0.25	5		13374.4
	Brain 3	0.406	0.264	0.235	5		13281.3
	Brain 4	0.569	0.166	0.16	5		9578.15
	Brain 5	0.389	0.253	0.25	5		14040
	Brain 6	0.378	0.25	0.247	5		13890.5
	100 MG DEHP
	Brain 1	0.485	0.376	0.378	5		17274.8
	Brain 2	0.418	0.35	0.348	5		17729.5
	Brain 3	0.526	0.365	0.368	5		17362.4
	Brain 4	0.42	0.334	0.336	5		16217.5
	Brain 5	0.417	0.317	0.319	5		15790.2
	Brain 6	0.517	0.385	0.382	5		14533.8
	200 MG DEHP
	Brain 1	0.451	0.368	0.366	5		17000.9
	Brain 2	0.546	0.362	0.358	5		16902.3
	Brain 3	0.512	0.319	0.322	5		16612
	Brain 4	0.46	0.369	0.366	5		16842
	Brain 5	0.594	0.354	0.35	5		16546.2
	Brain 6	0.637	0.379	0.383	5		17055.7
	400 MG DEHP
	Brain 1	0.689	0.318	0.322	5		16554.4
	Brain 2	0.515	0.364	0.362	5		13998.9
	Brain 3	0.516	0.391	0.394	5		14366
	Brain 4	0.459	0.388	0.39	5		14711.1
	Brain 5	0.549	0.377	0.383	5		18271.8
	Brain 6	0.478	0.329	0.334	5		15253.4
