# Supplementary material for: Data the DEHP induced changes on the trace element and mineral levels in the brain and testis tissues of rats
Source: Data Brief. 2019 Sep 17;26:104526. doi: 10.1016/j.dib.2019.104526 (PMC6811911; doi:10.1016/j.dib.2019.104526)
Supplement: Multimedia component 2 [file mmc2.xlsx]

## Sheet: Brain 
	Na
CTL 2	0.541286	0.563227	0.555927	0.571584	0.573052			100/1	0.567239	0.577249	0.582357	0.590138	0.593816		200/1	1.35596	1.23015	1.32783	1.35891	1.3616	1.37244	1.35903		400/1	0.824785	2.00907	0.7997	0.82179	0.822688	0.840322	0.839424
CTL3	0.46235	0.477232	0.476331	0.475289	0.488833			100/3	0.400013	0.427451	0.425575	0.425191	0.436882		200/2	0.554828	1.96843	0.5373	0.55974	0.551305	0.564139	0.561657		400/2	0.826521	0.874226	0.815656	0.827037	0.827617	0.83597	0.826325
CTL4	0.420433	0.436723	0.439251	0.441904	0.44378			100/4	0.586136	0.600495	0.602255	0.60823	0.606962		200/3	0.863461	1.38474	0.844706	0.864831	0.860946	0.87078	0.876044		400/3	0.826479	2.35507	0.794153	0.845708	0.825458	0.833372	0.833701
CTL5	0.554638	0.565665	0.573001	0.579916	0.580462			100/5	0.67587	0.691713	0.680872	0.69492	0.701601		200/4	0.85023	2.03883	0.827461	0.837954	0.861363	0.854343	0.870029		400/4	0.862866	1.54654	0.844787	0.857522	0.862035	0.880564	0.869422
								100/6	0.644406	0.655885	0.660908	0.676229	0.673567		200/5	0.583171	1.70843	0.568913	0.579833	0.581761	0.592606	0.592743		400/5	0.902593	1.9361	0.875039	0.895886	0.911943	0.911916	0.91818
															200/6	0.68253	1.63647	0.669357	0.67166	0.687483	0.692613	0.691539		400/6	0.704404	2.09553	0.681084	0.70344	0.704508	0.712344	0.720644
CTL 2	0.0902143	0.0938711	0.0926546	0.0952639	0.0955087
CTL3	0.0770583	0.0795387	0.0793886	0.0792149	0.0814721			100/1	0.0709048	0.0721562	0.0727947	0.0737672	0.0742269		200/1	0.112997		0.110652	0.113242	0.113467	0.11437	0.113252		400/1	0.133283	0.136965	0.137115	0.140054	0.139904
CTL4	0.0700722	0.0727871	0.0732085	0.0736507	0.0739633			100/3	0.0666689	0.0712419	0.0709292	0.0708651	0.0728137		200/2	0.0616476		0.0597	0.0621934	0.0612561	0.0626821	0.0624064		400/2	0.163131	0.165407	0.165523	0.167194	0.165265
CTL5	0.0924397	0.0942776	0.0955002	0.0966527	0.0967436			100/4	0.0837337	0.085785	0.0860365	0.08689	0.0867089		200/3	0.0959401		0.0938562	0.0960923	0.0956606	0.0967533	0.0973382		400/3	0.198538	0.211427	0.206365	0.208343	0.208425
								100/5	0.112645	0.115286	0.113479	0.11582	0.116934		200/4	0.0772936		0.0752237	0.0761777	0.0783058	0.0776676	0.0790935		400/4	0.140798	0.14292	0.143672	0.146761	0.144904
	Mg							100/6	0.0805507	0.0819856	0.0826135	0.0845286	0.0841958		200/5	0.0728964		0.0711142	0.0724791	0.0727202	0.0740758	0.0740929		400/5	0.14584	0.149314	0.15199	0.151986	0.15303
															200/6	0.0853163		0.0836697	0.0839575	0.0859353	0.0865766	0.0864423		400/6	0.0972978	0.100491	0.100644	0.101763	0.102949
CTL 2	0.0783417	0.0827939	0.0824537	0.0819164	0.0825281			100/1	0.0797078	0.0811939	0.0816077	0.0828177	0.0835761
CTL3	0.0701711	0.0708755	0.0697642	0.0701577	0.0740314			100/3	0.0604118	0.0635174	0.0646182	0.0632708	0.0644413		200/1	0.186931	0.191135	0.19082	0.19038	0.193803				400/1	0.105422	0.109036	0.103888	0.106895	0.111235
CTL4	0.0659397	0.0671839	0.0685789	0.068422	0.0686276			100/4	0.0888236	0.0925864	0.0926444	0.0924714	0.0933848		200/2	0.084139	0.0875575	0.0857329	0.0859778	0.0869771				400/2	0.111892	0.113652	0.111852	0.113968	0.113266
CTL5	0.085211	0.0860231	0.0875133	0.0871798	0.0879214			100/5	0.104309	0.10739	0.107171	0.106861	0.107023		200/3	0.122475	0.126292	0.125006	0.128167	0.129275				400/3	0.127285	0.13711	0.132616	0.133926	0.131636
								100/6	0.0861755	0.0867611	0.0911968	0.091664	0.0909312		200/4	0.111952	0.11452	0.117106	0.117934	0.11793				400/4	0.108591	0.110992	0.11019	0.112026	0.112773
															200/5	0.0868251	0.0864705	0.0862581	0.0881199	0.0879216				400/5	0.115384	0.118106	0.120768	0.119045	0.119805
CTL 2	0.013057	0.013799	0.0137423	0.0136527	0.0137547										200/6	0.100316	0.0998068	0.101714	0.103283	0.103976				400/6	0.0992984	0.102248	0.10393	0.104745	0.105264
CTL3	0.0116952	0.0118126	0.0116274	0.011693	0.0123386			100/1	0.00996347	0.0101492	0.010201	0.0103522	0.010447
CTL4	0.01099	0.0111973	0.0114298	0.0114037	0.0114379			100/3	0.0100686	0.0105862	0.0107697	0.0105451	0.0107402		200/1	0.0155776	0.0159279	0.0159017	0.015865	0.0161503				400/1	0.0175703	0.0181726	0.0173146	0.0178159	0.0185391
CTL5	0.0142018	0.0143372	0.0145856	0.01453	0.0146536			100/4	0.0126891	0.0132266	0.0132349	0.0132102	0.0133407		200/2	0.00934878	0.00972861	0.00952588	0.00955309	0.00966412				400/2	0.0223785	0.0227305	0.0223703	0.0227936	0.0226533
								100/5	0.0173848	0.0178984	0.0178618	0.0178102	0.0178372		200/3	0.0136083	0.0140324	0.0138895	0.0142408	0.0143639				400/3	0.0318212	0.0342775	0.0331541	0.0334815	0.032909
	K							100/6	0.0107719	0.0108451	0.0113996	0.011458	0.0113664		200/4	0.0101774	0.0104109	0.010646	0.0107213	0.0107209				400/4	0.0180984	0.0184987	0.018365	0.0186709	0.0187955
															200/5	0.0108531	0.0108088	0.0107823	0.011015	0.0109902				400/5	0.0192306	0.0196844	0.0201279	0.0198408	0.0199675
															200/6	0.0125395	0.0124758	0.0127142	0.0129103	0.012997				400/6	0.0141855	0.0146069	0.0148471	0.0149636	0.0150377
CTL 2	1.90739	1.94368	1.95058	1.95627	1.96636			100/1	1.8506	1.89934	1.88614	1.89511	1.89076		200/1									400/1	2.40642	2.45153	2.41748	2.46002	2.51487
CTL3	1.61577	1.64243	1.63087	1.62917	1.69195			100/3	1.33845	1.36967	1.38993	1.40543	1.4049		200/2	1.99864	1.97679	1.99048	2.00038	1.90897				400/2	2.41561	2.47067	2.46977	2.45184	2.49157
CTL4	1.44616	1.48998	1.49541	1.50739	1.50438			100/4	1.90014	1.94964	1.94825	1.95638	1.99007		200/3	2.94184	2.94372	2.96312	3.00799	2.88962				400/3	2.82274	2.97232	2.95755	2.99884	2.94566
CTL5	1.85826	1.87355	1.88947	1.86908	1.92694			100/5	2.2237	2.28768	2.27169	2.27302	2.29708		200/4	2.23348	2.25121	2.25959	2.29056	2.18585				400/4	2.12641	2.17996	2.18154	2.19805	2.20602
								100/6	1.97773	2.01578	2.05634	2.04765	2.07239		200/5	2.00713	2.01058	2.02171	2.02762	1.9649				400/5	2.63688	2.68524	2.7025	2.71164	2.70972
															200/6	2.24661	2.2834	2.31052	2.288	2.24539				400/6	2.27316	2.30543	2.35773	2.30714	2.37116
CTL 2	0.317899	0.323946	0.325096	0.326045	0.327726
CTL3	0.269295	0.273739	0.271812	0.271529	0.281992			100/1	0.231325	0.237417	0.235767	0.236889	0.236345		200/1									400/1	0.401069	0.408588	0.402913	0.410004	0.419145
CTL4	0.241027	0.24833	0.249235	0.251232	0.250729			100/3	0.223076	0.228279	0.231655	0.234238	0.234151		200/2	0.222071	0.219643	0.221164	0.222264	0.212108				400/2	0.483123	0.494134	0.493953	0.490367	0.498315
CTL5	0.309709	0.312258	0.314912	0.311513	0.321157			100/4	0.271449	0.278519	0.278322	0.279482	0.284296		200/3	0.326871	0.32708	0.329235	0.334221	0.321069				400/3	0.705685	0.743081	0.739388	0.749709	0.736415
								100/5	0.370616	0.38128	0.378614	0.378836	0.382846		200/4	0.203043	0.204655	0.205417	0.208233	0.198713				400/4	0.354402	0.363327	0.363589	0.366342	0.367671
								100/6	0.247216	0.251973	0.257042	0.255956	0.259049		200/5	0.250891	0.251322	0.252713	0.253453	0.245612				400/5	0.43948	0.44754	0.450416	0.451939	0.45162
															200/6	0.280826	0.285424	0.288815	0.286	0.280673				400/6	0.324738	0.329347	0.336819	0.329592	0.338738
	Mn
CTL 2	0.000121445	9.79472e-05	9.60917e-05	9.48529e-05	0.000117737			100/1	0.000145566	0.000170298	0.000152364	0.000163503	0.000129491		200/1		0.000381185	0.000425108	0.000353978	0.000347178	0.000368204			400/1	0.000117737	0.000138767	0.000138764	0.000128251	0.000124539
CTL3								100/3							200/2		8.99076e-05	7.94014e-05	8.31022e-05	9.42436e-05	7.32164e-05			400/2	0.000198748	0.000180197	0.000180197	0.000225955	0.000212351
CTL4	0.000122067	9.85657e-05	0.000111554	0.000136287	0.000112786			100/4	0.000153601	0.000188236	0.000165968	0.000152366	0.00014927		200/3		0.000509841	0.000559328	0.000530876	0.000492521	0.000592723			400/3	0.00025812	0.000311312	0.000292748	0.000267394	0.000310683
CTL5								100/5	0.000138759	0.000149889	0.000135046	0.000177105	0.000149891		200/4		0.000159169	0.000137523	0.000194419	0.000183908	0.000139381			400/4	0.000182044	0.000146801	0.000188853	0.000170301	0.000195038
								100/6							200/5		0.000190092	0.000199369	0.000182049	0.000162261	0.000209881			400/5	0.000180811	0.000170299	0.000216684	0.000175866	0.000177106
															200/6		0.000178957	0.000184525	0.000200606	0.000171536	0.000173394			400/6	0.000130721	0.000145565	0.000159789	0.000123303	0.000151126
								100/1	1.81957e-05	2.12873e-05	1.90456e-05	2.04379e-05	1.61864e-05
CTL 2	2.02408e-05	1.63245e-05	1.60153e-05	1.58088e-05	1.96229e-05			100/3							200/1		3.17654e-05	3.54257e-05	2.94982e-05	2.89315e-05	3.06836e-05			400/1	1.96228e-05	2.31278e-05	2.31273e-05	2.13752e-05	2.07565e-05
CTL4	2.03445e-05	1.64276e-05	1.85924e-05	2.27145e-05	1.87976e-05			100/4	2.19431e-05	2.68908e-05	2.37097e-05	2.17666e-05	2.13243e-05		200/2		9.98973e-06	8.82238e-06	9.23358e-06	1.04715e-05	8.13515e-06			400/2	3.97497e-05	3.60394e-05	3.60394e-05	4.5191e-05	4.24702e-05
								100/5	2.31265e-05	2.49816e-05	2.25077e-05	2.95176e-05	2.49819e-05		200/3		5.6649e-05	6.21475e-05	5.89862e-05	5.47246e-05	6.58581e-05			400/3	2.868e-05	3.45902e-05	3.25276e-05	2.97104e-05	3.45203e-05
								100/6							200/4		1.44699e-05	1.25021e-05	1.76745e-05	1.67189e-05	1.2671e-05			400/4	2.60063e-05	2.09715e-05	2.69791e-05	2.43287e-05	2.78626e-05
															200/5		2.37615e-05	2.49211e-05	2.27561e-05	2.02827e-05	2.62351e-05			400/5	1.64374e-05	1.54817e-05	1.96986e-05	1.59878e-05	1.61006e-05
															200/6		2.23697e-05	2.30656e-05	2.50757e-05	2.1442e-05	2.16742e-05			400/6	1.86744e-05	2.07949e-05	2.2827e-05	1.76147e-05	2.15895e-05
	Fe
CTL 2	0.00680576	0.00727672	0.00714266	0.00740643	0.00856891			100/1	0.0215301	0.0221438	0.0223623	0.0222778	0.0229706		200/1		0.0169692	0.0179366	0.0174255	0.017883	0.0180533			400/1		0.00426443	0.00473098	0.0043739	0.00469177	0.00526042
CTL5	0.0039689	0.00444807	0.00461487	0.00435696	0.00510929			100/3	0.00201261	0.00271738	0.00287542	0.0028218	0.00313469		200/2		0.00202794	0.00266562	0.00260346	0.00282738	0.00314369			400/2		0.0191237	0.0202853	0.0201167	0.020429	0.0204499
								100/4	0.00472107	0.00524814	0.00532507	0.00552251	0.00572184		200/3		0.0404177	0.0410107	0.0408132	0.0413667	0.0422828			400/3		0.0119988	0.0133361	0.0131356	0.0130173	0.0132549
								100/5	0.00943436	0.00986363	0.00998204	0.0104152	0.0103579		200/4		0.00748076	0.00786838	0.0086044	0.00861724	0.00884605			400/4		0.0264031	0.0279524	0.0276678	0.0279504	0.028755
CTL 2	0.00113429	0.00121279	0.00119044	0.0012344	0.00142815			100/6	0.00665036	0.00655357	0.00717493	0.00718229	0.00754995		200/5		0.0086048	0.00902287	0.00911215	0.00924307	0.0097121			400/5		0.00991503	0.0103524	0.01043	0.0103241	0.0105983
CTL5	0.000661483	0.000741345	0.000769146	0.000726161	0.000851549										200/6		0.00824145	0.00792774	0.00866245	0.00879671	0.00901862			400/6		0.00682136	0.00732413	0.00739808	0.00736865	0.00773528
								100/1	0.00269127	0.00276798	0.00279529	0.00278473	0.00287132
								100/3	0.000335435	0.000543477	0.000575083	0.00056436	0.000626938		200/1		0.0014141	0.00149472	0.00145213	0.00149025	0.00150444			400/1		0.000710738	0.000788496	0.000728983	0.000781962	0.000876737
								100/4	0.000524563	0.000583127	0.000591674	0.000613612	0.000635759		200/2		0.000225327	0.00029618	0.000289273	0.000314153	0.000349299			400/2		0.00382473	0.00405706	0.00402333	0.0040858	0.00408998
								100/5	0.00157239	0.00164394	0.00166367	0.00173586	0.00172632		200/3		0.00449085	0.00455675	0.0045348	0.00459631	0.00469809			400/3		0.0013332	0.00148179	0.00145951	0.00144637	0.00147277
								100/6	0.000831296	0.000819197	0.000896866	0.000897786	0.000943743		200/4		0.000680069	0.000715307	0.000782218	0.000783385	0.000804186			400/4		0.00377188	0.0039932	0.00395254	0.00399291	0.00410785
	Cu														200/5		0.0010756	0.00112786	0.00113902	0.00115538	0.00121401			400/5		0.000901366	0.000941127	0.000948178	0.000938555	0.000963478
															200/6		0.00103018	0.000990968	0.00108281	0.00109959	0.00112733			400/6		0.00097448	0.0010463	0.00105687	0.00105266	0.00110504
CTL 2	0.0087472	0.00900182	0.00886604	0.0088724	0.00902098			100/1	0.00973837	0.0101146	0.0099923	0.00985832	0.00988171		200/1		0.0119386	0.011946	0.0120752	0.0120808	0.0121486			400/1		0.0142413	0.0144996	0.0141185	0.0144666	0.0148397
CTL3	0.00928775	0.00924886	0.00912749	0.00920851	0.00965878			100/3	0.00862405	0.00892624	0.00888805	0.00885916	0.00894754		200/2		0.00888817	0.00930779	0.00926569	0.00937321	0.00924328			400/2		0.0101117	0.01032	0.0101322	0.0101295	0.0102863
CTL4	0.0085761	0.00867954	0.00872156	0.00874167	0.00870864			100/4	0.00977047	0.00986942	0.00995328	0.00983633	0.0100215		200/3		0.00988394	0.00997187	0.010029	0.00995915	0.00994344			400/3		0.00955911	0.0102242	0.0100412	0.0101598	0.00987031
CTL5	0.00905339	0.00925972	0.00929831	0.00924523	0.00958621			100/5	0.0141087	0.0143814	0.0142787	0.014252	0.0145152		200/4		0.00963467	0.00963577	0.00994985	0.0100685	0.0100243			400/4		0.00903103	0.00927939	0.00923007	0.00919007	0.00934178
								100/6	0.0102618	0.0101363	0.0104252	0.0104824	0.0104451		200/5		0.017932	0.0181897	0.0182362	0.0180971	0.0185531			400/5		0.0105437	0.0108385	0.010796	0.0109426	0.0106308
															200/6		0.0104346	0.0105457	0.0107879	0.0106889	0.0106818			400/6		0.00941929	0.00952133	0.00967832	0.00968931	0.00973183
CTL 2	0.00145787	0.0015003	0.00147767	0.00147873	0.0015035			100/1	0.0012173	0.00126432	0.00124904	0.00123229	0.00123521
CTL3	0.00154796	0.00154148	0.00152125	0.00153475	0.0016098			100/3	0.00143734	0.00148771	0.00148134	0.00147653	0.00149126		200/1		0.00099488	0.000995501	0.00100627	0.00100673	0.00101238			400/1		0.00237354	0.0024166	0.00235308	0.00241109	0.00247329
CTL4	0.00142935	0.00144659	0.00145359	0.00145695	0.00145144			100/4	0.00139578	0.00140992	0.0014219	0.00140519	0.00143165		200/2		0.000987574	0.0010342	0.00102952	0.00104147	0.00102703			400/2		0.00202234	0.002064	0.00202644	0.0020259	0.00205726
CTL5	0.0015089	0.00154329	0.00154972	0.00154087	0.0015977			100/5	0.00235145	0.00239689	0.00237978	0.00237533	0.0024192		200/3		0.00109822	0.00110799	0.00111434	0.00110657	0.00110483			400/3		0.00106212	0.00113602	0.00111569	0.00112887	0.0010967
								100/6	0.00128273	0.00126704	0.00130315	0.0013103	0.00130564		200/4		0.00043794	0.000437989	0.000452266	0.000457658	0.000455649			400/4		0.00129015	0.00132563	0.00131858	0.00131287	0.00133454
															200/5		0.0022415	0.00227371	0.00227953	0.00226213	0.00231914			400/5		0.000958515	0.00098532	0.000981451	0.000994782	0.000966439
															200/6		0.00130433	0.00131822	0.00134849	0.00133611	0.00133522			400/6		0.00134561	0.00136019	0.00138262	0.00138419	0.00139026
	Zn
CTL 2	0.0149093	0.0153903	0.0153944	0.0152571	0.0153087			100/1	0.0128079	0.0134083	0.0132433	0.0129054	0.0131995		200/1		0.025249	0.0252949	0.0250658	0.0253524	0.0255699			400/1		0.0169756	0.0175485	0.0167029	0.0181809	0.0183319
CTL3	0.0143744	0.0149588	0.014257	0.0146625	0.0151141			100/3	0.0127405	0.0128079	0.0130882	0.0128138	0.0133606		200/2		0.0138932	0.0143527	0.0145532	0.0142868	0.0142771			400/2		0.0156807	0.016321	0.0159671	0.0161439	0.0160705
CTL4	0.0155394	0.0157621	0.0158596	0.0160048	0.016049			100/4	0.014446	0.0148574	0.0145671	0.0149331	0.0152849		200/3		0.0196656	0.0196657	0.0201932	0.0201353	0.0203165			400/3		0.0193755	0.0204456	0.0205409	0.0200776	0.0203447
CTL5	0.0137778	0.0140643	0.0140104	0.0139987	0.0144439			100/5	0.0188038	0.0191484	0.018595	0.0188993	0.0193769		200/4		0.013587	0.0138415	0.0135811	0.0135952	0.0140184			400/4		0.0130366	0.0131022	0.0135435	0.0131361	0.0132633
								100/6	0.013943	0.0142094	0.0145732	0.0146907	0.0145535		200/5		0.0180279	0.0188655	0.0196455	0.0185392	0.0189331			400/5		0.0172159	0.0177354	0.0179381	0.0179921	0.0179424
															200/6		0.0168244	0.0166692	0.0176083	0.0174788	0.0169853			400/6		0.0153329	0.01511	0.0156589	0.0153645	0.0149708
CTL 2	0.00248488	0.00256504	0.00256573	0.00254285	0.00255145			100/1	0.00160099	0.00167604	0.00165542	0.00161318	0.00164994
CTL3	0.00239574	0.00249314	0.00237616	0.00244375	0.00251902			100/3	0.00212342	0.00213464	0.00218137	0.00213564	0.00222676		200/1		0.00210409	0.00210791	0.00208881	0.0021127	0.00213082			400/1		0.00282927	0.00292474	0.00278381	0.00303015	0.00305532
CTL4	0.0025899	0.00262701	0.00264326	0.00266747	0.00267483			100/4	0.00206372	0.00212249	0.00208102	0.00213331	0.00218356		200/2		0.00154369	0.00159474	0.00161702	0.00158742	0.00158634			400/2		0.00313615	0.00326421	0.00319343	0.00322878	0.0032141
CTL5	0.0022963	0.00234404	0.00233507	0.00233312	0.00240731			100/5	0.00313396	0.00319141	0.00309916	0.00314989	0.00322949		200/3		0.00218507	0.00218508	0.00224368	0.00223725	0.00225739			400/3		0.00215284	0.00227173	0.00228233	0.00223084	0.00226052
								100/6	0.00174288	0.00177618	0.00182165	0.00183634	0.00181919		200/4		0.00123518	0.00125832	0.00123465	0.00123593	0.0012744			400/4		0.00186237	0.00187175	0.00193478	0.00187658	0.00189476
															200/5		0.00225349	0.00235819	0.00245569	0.0023174	0.00236664			400/5		0.00156508	0.00161231	0.00163073	0.00163565	0.00163112
															200/6		0.00210304	0.00208365	0.00220103	0.00218484	0.00212317			400/6		0.00219042	0.00215857	0.00223698	0.00219493	0.00213869
	Rb
CTL 2	0.00239061	0.00248728	0.00247879	0.00256091	0.00251346			100/1	0.00236144	0.00245267	0.00242952	0.00245325	0.00250431		200/1		0.00634472	0.00648127	0.00635919	0.00643314	0.00665082			400/1		0.00312849	0.00313941	0.00323503	0.0032393	0.00339991
CTL3	0.00202636	0.00203304	0.00201114	0.00198623	0.00208291			100/3	0.00175274	0.00182146	0.00182939	0.00195337	0.00189928		200/2		0.0024855	0.00245691	0.0025652	0.00255239	0.00262295			400/2		0.00371457	0.00374196	0.00363363	0.00379732	0.00366042
CTL4	0.00178196	0.00177649	0.00185003	0.00185123	0.0018768			100/4	0.00264666	0.00271843	0.00271788	0.00272274	0.00277565		200/3		0.00384727	0.00383934	0.00392641	0.00392158	0.00396537			400/3		0.00381021	0.00405794	0.0039064	0.00409142	0.00410787
CTL5	0.0023809	0.00244474	0.00252016	0.00253414	0.00253475			100/5	0.00285292	0.00302809	0.00303723	0.00296487	0.00293439		200/4		0.00323197	0.00320218	0.00339444	0.00327879	0.00335796			400/4		0.0033044	0.00341146	0.00342121	0.00337496	0.00349977
								100/6	0.00287602	0.00287843	0.00306401	0.00297764	0.00300502		200/5		0.00237784	0.0024934	0.00257306	0.00249038	0.00250378			400/5		0.00386803	0.00381749	0.00391425	0.00396298	0.00400255
															200/6		0.0030123	0.0030616	0.00310477	0.00313583	0.00319727			400/6		0.00296788	0.00306643	0.00307498	0.00299527	0.00311632
CTL 2	0.000398435	0.000414547	0.000413132	0.000426819	0.000418911			100/1	0.000295179	0.000306583	0.00030369	0.000306656	0.000313039
CTL3	0.000337726	0.00033884	0.000335191	0.000331039	0.000347152			100/3	0.000292123	0.000303577	0.000304899	0.000325562	0.000316547		200/1		0.000528727	0.000540106	0.000529933	0.000536095	0.000554235			400/1		0.000521416	0.000523234	0.000539172	0.000539883	0.000566651
CTL4	0.000296994	0.000296082	0.000308339	0.000308538	0.000312799			100/4	0.000378095	0.000388348	0.000388268	0.000388963	0.000396521		200/2		0.000276166	0.000272989	0.000285022	0.000283599	0.000291439			400/2		0.000742913	0.000748391	0.000726727	0.000759464	0.000732084
CTL5	0.000396816	0.000407456	0.000420027	0.000422357	0.000422459			100/5	0.000475487	0.000504682	0.000506205	0.000494145	0.000489064		200/3		0.000427474	0.000426593	0.000436268	0.000435732	0.000440596			400/3		0.000423356	0.000450882	0.000434045	0.000454602	0.00045643
								100/6	0.000359502	0.000359803	0.000383001	0.000372205	0.000375628		200/4		0.000293815	0.000291107	0.000308585	0.000298072	0.000305269			400/4		0.000472057	0.000487352	0.000488745	0.000482137	0.000499968
															200/5		0.00029723	0.000311674	0.000321632	0.000311298	0.000312973			400/5		0.000351639	0.000347045	0.000355841	0.000360271	0.000363868
	Sr														200/6		0.000376538	0.0003827	0.000388096	0.000391978	0.000399659			400/6		0.000423983	0.000438061	0.000439282	0.000427896	0.000445188
CTL 2	0.000121	0.000107319	0.000110517	0.000116442	0.000114617			100/1	0.000174346	0.000183921	0.000171611	0.000176629	0.00016523		200/1		0.000164319	0.000171152	0.000175711	0.000188488	0.000173889			400/1		0.000141977	0.000148356	0.000138782	0.000137872	0.000137869
CTL3	0.000157937	0.000144711	0.000138782	0.000114616	0.000132853			100/3	0.000154741	0.000131488	0.000154743	0.000157933	0.000135134		200/2		0.000133766	0.000160669	0.000141061	0.000148359	0.000175258			400/2		0.00015702	0.0001593	0.000166597	0.000167966	0.00016386
CTL4	0.000281959	0.000272385	0.000307951	0.000291993	0.000293812			100/4	0.000174803	0.000174348	0.000164315	0.000158388	0.00015611		200/3		0.000123738	0.000139237	0.000138326	0.000135132	0.000138326			400/3		0.000132857	0.000145167	0.000158386	0.000177996	0.000166593
CTL5	0.000112791	0.000112335	0.000125104	0.000120089	0.00010641			100/5	0.000139696	0.000106867	0.000129665	0.000121916	0.000134223		200/4		0.000137873	0.00013787	0.000162948	0.000171158	0.000173893			400/4		0.000101394	0.000113253	0.000105498	0.000124649	9.72924e-05
								100/6	0.000157019	0.000152458	0.00015474	0.000155652	0.000165684		200/5		0.000224957	0.000235448	0.000235002	0.000247763	0.000226324			400/5		0.000110971	0.000100485	0.000120087	0.000120543	0.000112793
															200/6		0.000135136	0.000149729	0.00015155	0.000148812	0.000146991			400/6		9.54689e-05	9.86605e-05	0.000110514	9.27353e-05	0.000118265
CTL 2	2.01667e-05	1.78865e-05	1.84195e-05	1.9407e-05	1.91028e-05			100/1	2.17932e-05	2.29901e-05	2.14514e-05	2.20786e-05	2.06537e-05
CTL3	2.63229e-05	2.41185e-05	2.31304e-05	1.91027e-05	2.21422e-05			100/3	2.57902e-05	2.19146e-05	2.57905e-05	2.63222e-05	2.25223e-05		200/1		1.36933e-05	1.42627e-05	1.46426e-05	1.57074e-05	1.44907e-05			400/1		2.36628e-05	2.4726e-05	2.31304e-05	2.29787e-05	2.29782e-05
CTL4	4.69932e-05	4.53975e-05	5.13252e-05	4.86655e-05	4.89687e-05			100/4	2.49718e-05	2.49069e-05	2.34736e-05	2.26269e-05	2.23015e-05		200/2		1.48629e-05	1.78521e-05	1.56734e-05	1.64844e-05	1.94731e-05			400/2		3.14039e-05	3.186e-05	3.33193e-05	3.35932e-05	3.27721e-05
CTL5	1.87985e-05	1.87225e-05	2.08506e-05	2.00148e-05	1.7735e-05			100/5	2.32827e-05	1.78112e-05	2.16108e-05	2.03193e-05	2.23704e-05		200/3		1.37486e-05	1.54708e-05	1.53696e-05	1.50147e-05	1.53695e-05			400/3		1.47618e-05	1.61297e-05	1.75984e-05	1.97774e-05	1.85103e-05
								100/6	1.96274e-05	1.90573e-05	1.93425e-05	1.94565e-05	2.07105e-05		200/4		1.25339e-05	1.25336e-05	1.48135e-05	1.55598e-05	1.58085e-05			400/4		1.44849e-05	1.6179e-05	1.50711e-05	1.7807e-05	1.38989e-05
															200/5		2.81196e-05	2.9431e-05	2.93752e-05	3.09704e-05	2.82906e-05			400/5		1.00883e-05	9.13497e-06	1.0917e-05	1.09584e-05	1.02539e-05
															200/6		1.6892e-05	1.87161e-05	1.89437e-05	1.86015e-05	1.83738e-05			400/6		1.36384e-05	1.40944e-05	1.57878e-05	1.32479e-05	1.6895e-05

## Sheet: Testis
	Na
										DEHP								DEHP								DEHP
	CTL 1		0.363098	0.371678	0.372765	0.374057	0.376065			100/1		0.33924	0.354436	0.35892	0.355765	0.359406		200/1		0.594196	0.606515	0.599332	0.621719	0.616454		400/1		0.455179	0.462233	0.464263	0.469595	0.467329
	CTL 2		0.718589	0.729347	0.748658	0.749352	0.755813			100/2		0.489304	0.495274	0.508965	0.508407	0.509929		200/2		0.613488	0.628053	0.623336	0.632846	0.632881		400/2		0.559775	0.559505	0.563937	0.567443	0.571263
	CTL3		0.123412	0.126698	0.12579	0.128516	0.129378			100/3		0.454631	0.472636	0.476032	0.47155	0.475617		200/3		0.903423	0.953645	0.941269	0.964995	0.948034		400/3		0.303413	0.311985	0.310467	0.309879	0.316089
	CTL4		0.405958	0.404935	0.42141	0.416614	0.418503			100/4		0.198511	0.202139	0.206112	0.206615	0.207576		200/4		0.935201	0.964292	0.969235	0.9764	0.982386		400/4		0.49709	0.510666	0.509704	0.515485	0.52497
	CTL5		0.298434	0.307053	0.304063	0.311535	0.310055			100/5		0.475935	0.478978	0.486927	0.490953	0.496744		200/5		0.672722	0.685663	0.710408	0.704005	0.712867		400/5		0.404522	0.409451	0.414416	0.417784	0.416708
										100/6		0.346261	0.35681	0.34587	0.366504	0.360167		200/6		0.63625	0.650636	0.652954	0.657193	0.665211		400/6		0.359453	0.361255	0.373451	0.363276	0.374695
	CTL1		0.0907744	0.0929195	0.0931912	0.0935144	0.0940164
	CTL 2		0.102656	0.104192	0.106951	0.10705	0.107973
	CTL3		0.0617058	0.0633489	0.0628952	0.0642578	0.0646892			100/1		0.0484628	0.0506337	0.0512743	0.0508236	0.0513436		200/1		0.0990326	0.101086	0.0998887	0.10362	0.102742		400/1		0.0650256	0.0660333	0.0663233	0.0670851	0.0667613
	CTL4		0.10149	0.101234	0.105352	0.104154	0.104626			100/2		0.0978608	0.0990547	0.101793	0.101681	0.101986		200/2		0.0876412	0.0897219	0.089048	0.0904066	0.0904116		400/2		0.0699719	0.0699381	0.0704921	0.0709303	0.0714079
	CTL5		0.0994779	0.102351	0.101354	0.103845	0.103352			100/3		0.113658	0.118159	0.119008	0.117887	0.118904		200/3		0.12906	0.136235	0.134467	0.137856	0.135433		400/3		0.0758533	0.0779964	0.0776168	0.0774698	0.0790223
										100/4		0.0661704	0.0673796	0.0687039	0.0688716	0.0691919		200/4		0.1336	0.137756	0.138462	0.139486	0.140341		400/4		0.0828483	0.0851109	0.0849506	0.0859141	0.087495
										100/5		0.0793226	0.0798297	0.0811545	0.0818255	0.0827906		200/5		0.0840903	0.0857079	0.088801	0.0880006	0.0891084		400/5		0.0674203	0.0682418	0.0690693	0.0696307	0.0694513
										100/6		0.11542	0.118937	0.11529	0.122168	0.120056		200/6		0.63625	0.650636	0.652954	0.657193	0.665211		400/6		0.0513504	0.0516079	0.0533502	0.0518965	0.0535279
		Mg
	CTL 1		0.0533637	0.0543952	0.0551904	0.054395	0.0555637			100/1		0.0426451	0.0423552	0.0430567	0.0441853	0.0444207		200/1		0.0659643	0.0687666	0.0661758	0.069488	0.0695911		400/1		0.0416537	0.0423361	0.0438419	0.042664	0.0429335
	CTL 2		0.0834087	0.0863333	0.0865947	0.085747	0.0881335			100/2		0.0501089	0.0513069	0.0527347	0.0522493	0.0523326		200/2		0.084944	0.0855049	0.0869832	0.0883804	0.0867469		400/2		0.054616	0.0564282	0.0565655	0.0562518	0.0577934
	CTL3		0.0222715	0.0233494	0.0229036	0.0228739	0.0226243			100/3		0.0520235	0.0525049	0.0519544	0.0537464	0.0531084		200/3		0.0841136	0.088601	0.0879563	0.0889758	0.088873		400/3		0.0365087	0.0369451	0.0359104	0.036715	0.0376711
	CTL4		0.0832068	0.0840929	0.0878493	0.0859182	0.0838019			100/4		0.0271067	0.0280675	0.0273717	0.0277004	0.0273374		200/4		0.127566	0.131471	0.132861	0.13124	0.1319		400/4		0.0309492	0.0315176	0.0304587	0.0314834	0.0316017
	CTL5		0.0725169	0.0741495	0.0743809	0.0744449	0.0749366			100/5		0.0435721	0.0460992	0.0454263	0.0461386	0.0458001		200/5		0.095961	0.097585	0.0976949	0.0997186	0.0997584		400/5		0.0464089	0.048361	0.0473652	0.04843	0.0478455
										100/6		0.0367688	0.0370529	0.0357633	0.0386322	0.0368472		200/6		0.0785814	0.0798906	0.0800029	0.0799946	0.0810373		400/6		0.0376276	0.0372591	0.0384708	0.0375683	0.0385734
	CTL1		0.0133409	0.0135988	0.0137976	0.0135988	0.0138909
	CTL 2		0.0119155	0.0123333	0.0123707	0.0122496	0.0125905
	CTL3		0.0111358	0.0116747	0.0114518	0.0114369	0.0113122			100/1		0.00609216	0.00605074	0.00615096	0.00631218	0.00634581		200/1		0.010994	0.0114611	0.0110293	0.0115813	0.0115985		400/1		0.00595052	0.00604801	0.00626312	0.00609486	0.00613336
	CTL4		0.0208017	0.0210232	0.0219623	0.0214795	0.0209505			100/2		0.0100218	0.0102614	0.0105469	0.0104499	0.0104665		200/2		0.0121349	0.012215	0.0124262	0.0126258	0.0123924		400/2		0.006827	0.00705353	0.00707068	0.00703147	0.00722418
	CTL5		0.0241723	0.0247165	0.0247936	0.024815	0.0249789			100/3		0.0130059	0.0131262	0.0129886	0.0134366	0.0132771		200/3		0.0120162	0.0126573	0.0125652	0.0127108	0.0126961		400/3		0.00912717	0.00923627	0.00897761	0.00917875	0.00941778
										100/4		0.00903557	0.00935583	0.00912392	0.00923348	0.00911246		200/4		0.0182237	0.0187815	0.0189802	0.0187485	0.0188428		400/4		0.0051582	0.00525294	0.00507646	0.00524724	0.00526695
										100/5		0.00726201	0.0076832	0.00757105	0.00768976	0.00763335		200/5		0.0119951	0.0121981	0.0122119	0.0124648	0.0124698		400/5		0.00773482	0.00806017	0.0078942	0.00807166	0.00797426
										100/6		0.0122563	0.012351	0.0119211	0.0128774	0.0122824		200/6		0.0785814	0.0798906	0.0800029	0.0799946	0.0810373		400/6		0.00537537	0.00532274	0.00549583	0.0053669	0.00551049
			K
	CTL 1		0.937065	0.971403	0.980423	0.982806	0.984523			100/1		0.765009	0.797469	0.807747	0.802082	0.807462		200/1		1.3783	1.41652	1.40531	1.45506	1.43781		400/1		0.923937	0.935773	0.93712	0.945363	0.957185
	CTL 2		1.79744	1.81528	1.84596	1.88519	1.88018			100/2		0.918847	0.92673	0.949612	0.959052	0.950651		200/2		1.68552	1.70242	1.707	1.75471	1.75702		400/2		1.20472	1.21774	1.2266	1.23915	1.25282
	CTL3		0.350897	0.353598	0.355011	0.360365	0.360653			100/3		1.08995	1.10468	1.11298	1.10603	1.11097		200/3		1.90424	2.00732	2.01402	2.01684	2.01837		400/3		0.72228	0.745228	0.745152	0.741401	0.754533
	CTL4		0.853849	0.845382	0.892966	0.877153	0.88027			100/4		0.485703	0.484494	0.491934	0.495549	0.496268		200/4		2.30511	2.36059	2.38241	2.40148	2.40563		400/4		0.429516	0.436175	0.444295	0.444997	0.44905
	CTL5		0.717317	0.718589	0.712487	0.723842	0.726696			100/5		0.964994	0.991666	0.997531	0.990275	1.00231		200/5		1.58287	1.60314	1.61394	1.63585	1.65302		400/5		0.922755	0.956534	0.948023	0.970341	0.98356
										100/6		0.698481	0.709708	0.698722	0.72829	0.728712		200/6		1.62815	1.65597	1.68036	1.70331	1.70597		400/6		0.593834	0.594945	0.608862	0.603551	0.616057
	CTL1		0.234266	0.242851	0.245106	0.245701	0.246131
	CTL 2		0.256777	0.259326	0.263709	0.269313	0.268597
	CTL3		0.175448	0.176799	0.177506	0.180183	0.180327			100/1		0.109287	0.113924	0.115392	0.114583	0.115352		200/1		0.229716	0.236086	0.234218	0.24251	0.239635		400/1		0.131991	0.133682	0.133874	0.135052	0.136741
	CTL4		0.213462	0.211345	0.223241	0.219288	0.220068			100/2		0.183769	0.185346	0.189922	0.19181	0.19013		200/2		0.240788	0.243203	0.243857	0.250673	0.251003		400/2		0.15059	0.152217	0.153325	0.154894	0.156602
	CTL5		0.239106	0.23953	0.237496	0.241281	0.242232			100/3		0.272488	0.27617	0.278244	0.276509	0.277743		200/3		0.272035	0.28676	0.287717	0.288119	0.288338		400/3		0.18057	0.186307	0.186288	0.18535	0.188633
										100/4		0.161901	0.161498	0.163978	0.165183	0.165423		200/4		0.329301	0.337227	0.340344	0.343068	0.343661		400/4		0.071586	0.0726959	0.0740492	0.0741662	0.0748417
										100/5		0.160832	0.165278	0.166255	0.165046	0.167052		200/5		0.197859	0.200393	0.201742	0.204481	0.206628		400/5		0.153793	0.159422	0.158004	0.161724	0.163927
										100/6		0.232827	0.236569	0.232907	0.242763	0.242904		200/6		1.62815	1.65597	1.68036	1.70331	1.70597		400/6		0.0848335	0.0849921	0.0869803	0.0862216	0.0880081
		Fe
	CTL 1		0.0691387	0.0732809	0.0681738	0.0671269	0.0666159			100/1		0.00336089	0.00399518	0.00389185	0.00387269	0.00411747		200/1		0.0137847	0.0142479	0.013383	0.0145912	0.0145177		400/1		0.00264046	0.0028902	0.00295656	0.00300705	0.00300938
	CTL 2									100/2		0.00784722	0.00806611	0.00844555	0.00826731	0.00862427		200/2		0.0125385	0.0129349	0.0126849	0.0130882	0.0130542		400/2		0.00817375	0.00834369	0.00850631	0.00870785	0.00871608
	CTL3									100/3		0.0121792	0.0127485	0.012656	0.0129993	0.0130162		200/3		0.0260471	0.0286692	0.0275077	0.0279757	0.0277488		400/3		0.000964779	0.00122827	0.00136417	0.00117748	0.00128372
	CTL4									100/4		0.00131518	0.00126387	0.00125813	0.00137393	0.00130052		200/4		0.0215722	0.0225045	0.022349	0.0229127	0.0226268		400/4		0.00202225	0.00221871	0.00212697	0.00241704	0.00246226
	CTL5									100/5		0.00833027	0.00834592	0.00823674	0.00840519	0.0087453		200/5		0.0154786	0.0157973	0.0158294	0.0162541	0.0165175		400/5		0.00441503	0.00457139	0.00465269	0.00475484	0.0046971
										100/6								200/6		0.0114899	0.0118638	0.0117184	0.0118711	0.0122322		400/6		0.00151301	0.0014208	0.00198633	0.0015781	0.0020115
	CTL1		0.0172847	0.0183202	0.0170435	0.0167817	0.016654
	CTL 2
	CTL3									100/1		0.000480127	0.00057074	0.000555979	0.000553242	0.000588209		200/1		0.00229745	0.00237465	0.0022305	0.00243186	0.00241962		400/1		0.000377209	0.000412886	0.000422366	0.000429579	0.000429911
	CTL4									100/2		0.00156944	0.00161322	0.00168911	0.00165346	0.00172485		200/2		0.00179121	0.00184784	0.00181213	0.00186975	0.00186489		400/2		0.00102172	0.00104296	0.00106329	0.00108848	0.00108951
	CTL5									100/3		0.0030448	0.00318712	0.00316399	0.00324984	0.00325406		200/3		0.00372102	0.0040956	0.00392967	0.00399652	0.00396412		400/3		0.000241195	0.000307068	0.000341043	0.000294369	0.00032093
										100/4		0.000438393	0.000421289	0.000419375	0.000457977	0.000433508		200/4		0.00308174	0.00321493	0.00319271	0.00327325	0.0032324		400/4		0.000337042	0.000369784	0.000354494	0.00040284	0.000410377
										100/5		0.00138838	0.00139099	0.00137279	0.00140087	0.00145755		200/5		0.00193483	0.00197467	0.00197867	0.00203176	0.00206468		400/5		0.000735838	0.000761898	0.000775448	0.000792473	0.00078285
										100/6								200/6		0.0114899	0.0118638	0.0117184	0.0118711	0.0122322		400/6		0.000216145	0.000202971	0.000283761	0.000225443	0.000287357
		Cu
	CTL 1		0.008432	0.00857717	0.00854882	0.00872201	0.0088337			100/1		0.00832568	0.00842805	0.00849298	0.00847298	0.00853817		200/1		0.00844529	0.00853439	0.00832246	0.0087428	0.00856841		400/1		0.00848748	0.00860984	0.00843549	0.00847729	0.00857978
	CTL 2		0.00915505	0.00920346	0.00927855	0.00940437	0.0092774			100/2		0.00837255	0.00847763	0.00842693	0.00841703	0.00843163		200/2		0.010286	0.0103939	0.0105379	0.0104323	0.0105899		400/2		0.0085212	0.00861145	0.00866499	0.00862158	0.00859696
	CTL3		0.00874324	0.0089774	0.00877866	0.00906886	0.00903561			100/3		0.00928536	0.00956137	0.00955993	0.00969858	0.00966536		200/3		0.00873857	0.00915223	0.00883738	0.00890315	0.00891372		400/3		0.00842762	0.00869442	0.00872151	0.00853499	0.00851908
	CTL4		0.0122206	0.0120084	0.0126813	0.0126104	0.0124996			100/4		0.00847812	0.0083514	0.00842963	0.00832888	0.00856615		200/4		0.0131576	0.0135455	0.0136768	0.0135476	0.0136033		400/4		0.00856853	0.00857902	0.00865074	0.00859332	0.00879083
	CTL5		0.013247	0.0136009	0.0134794	0.0134829	0.013865			100/5		0.00816955	0.00838326	0.00860164	0.00835708	0.00848913		200/5		0.0156675	0.0157038	0.0157021	0.0158532	0.0158339		400/5		0.00947716	0.0093455	0.00947678	0.00934908	0.00940964
										100/6		0.00789459	0.00807329	0.00791391	0.00840403	0.00807762		200/6		0.00919035	0.0094809	0.00932221	0.00962671	0.00960141		400/6		0.0119413	0.0120498	0.0123618	0.0120565	0.01242
	CTL1		0.002108	0.00214429	0.00213721	0.0021805	0.00220842
	CTL 2		0.00130786	0.00131478	0.00132551	0.00134348	0.00132534
	CTL3		0.00437162	0.0044887	0.00438933	0.00453443	0.0045178			100/1		0.00118938	0.00120401	0.00121328	0.00121043	0.00121974		200/1		0.00140755	0.0014224	0.00138708	0.00145713	0.00142807		400/1		0.0012125	0.00122998	0.00120507	0.00121104	0.00122568
	CTL4		0.00305515	0.00300209	0.00317032	0.0031526	0.00312489			100/2		0.00167451	0.00169553	0.00168539	0.00168341	0.00168633		200/2		0.00146942	0.00148485	0.00150541	0.00149033	0.00151284		400/2		0.00106515	0.00107643	0.00108312	0.0010777	0.00107462
	CTL5		0.00441567	0.00453362	0.00449313	0.00449431	0.00462168			100/3		0.00232134	0.00239034	0.00238998	0.00242465	0.00241634		200/3		0.00124837	0.00130746	0.00126248	0.00127188	0.00127339		400/3		0.0021069	0.00217361	0.00218038	0.00213375	0.00212977
										100/4		0.00282604	0.0027838	0.00280988	0.00277629	0.00285538		200/4		0.00187965	0.00193507	0.00195383	0.00193537	0.00194332		400/4		0.00142809	0.00142984	0.00144179	0.00143222	0.00146514
										100/5		0.00136159	0.00139721	0.00143361	0.00139285	0.00141485		200/5		0.00195844	0.00196298	0.00196276	0.00198165	0.00197924		400/5		0.00157953	0.00155758	0.00157946	0.00155818	0.00156827
										100/6		0.00263153	0.0026911	0.00263797	0.00280134	0.00269254		200/6		0.00919035	0.0094809	0.00932221	0.00962671	0.00960141		400/6		0.00170591	0.00172141	0.00176597	0.00172235	0.00177429
		Zn
	CTL 1		0.0161222	0.0160406	0.0164783	0.0161303	0.0161382			100/1		0.0137463	0.0147301	0.0142591	0.0142927	0.0143705		200/1		0.0180737	0.0183897	0.0182128	0.0190269	0.0187639		400/1		0.0145094	0.0149171	0.0148854	0.0144719	0.0149428
	CTL 2		0.0201729	0.0206845	0.0203803	0.0211228	0.0209834			100/2		0.0161719	0.0163431	0.0165557	0.0160108	0.0164882		200/2		0.0218355	0.0225881	0.0221577	0.0227252	0.0232191		400/2		0.0156607	0.0156828	0.0159434	0.016264	0.0155376
	CTL3		0.0115563	0.0116733	0.0119416	0.0114587	0.0115144			100/3		0.0146308	0.0149708	0.0149051	0.0152929	0.0148496		200/3		0.0212421	0.0223012	0.0220862	0.0226179	0.0219846		400/3		0.0140303	0.0142193	0.0139847	0.0137104	0.0140682
	CTL4		0.0193611	0.019349	0.0202705	0.0198785	0.0201194			100/4		0.0112006	0.0115899	0.012037	0.0114965	0.0117904		200/4		0.0385277	0.0402462	0.0386699	0.0396907	0.0400439		400/4		0.011878	0.0120886	0.0114606	0.011689	0.0122912
	CTL5		0.0159849	0.0162175	0.0163251	0.0164286	0.0166772			100/5		0.014945	0.0152274	0.0154777	0.0154164	0.0156271		200/5		0.0331134	0.0324071	0.0341246	0.0344025	0.0339153		400/5		0.0151379	0.015128	0.0150804	0.0150067	0.0153804
										100/6		0.0138753	0.0144499	0.0138872	0.0148694	0.014762		200/6		0.0218131	0.0227375	0.0226376	0.0225244	0.0229244		400/6		0.0119794	0.011715	0.0122178	0.012192	0.0122077
	CTL1		0.00403055	0.00401015	0.00411958	0.00403257	0.00403456
	CTL 2		0.00288184	0.00295493	0.00291147	0.00301755	0.00299762
	CTL3		0.00577814	0.00583664	0.00597078	0.00572933	0.0057572			100/1		0.00196375	0.00210431	0.00203701	0.00204182	0.00205293		200/1		0.00301228	0.00306495	0.00303547	0.00317115	0.00312731		400/1		0.00207277	0.00213102	0.00212649	0.00206741	0.00213469
	CTL4		0.00484028	0.00483725	0.00506764	0.00496963	0.00502986			100/2		0.00323438	0.00326861	0.00331114	0.00320217	0.00329764		200/2		0.00311935	0.00322687	0.00316538	0.00324646	0.00331701		400/2		0.00195758	0.00196034	0.00199292	0.002033	0.0019422
	CTL5		0.00532831	0.00540585	0.0054417	0.00547622	0.00555907			100/3		0.0036577	0.00374269	0.00372628	0.00382322	0.0037124		200/3		0.00303459	0.00318588	0.00315518	0.00323113	0.00314065		400/3		0.00350758	0.00355484	0.00349618	0.0034276	0.00351704
										100/4		0.00373352	0.0038633	0.00401233	0.00383215	0.00393014		200/4		0.00550396	0.00574945	0.00552427	0.0056701	0.00572056		400/4		0.00296949	0.00302216	0.00286516	0.00292226	0.0030728
										100/5		0.00249083	0.0025379	0.00257962	0.00256939	0.00260452		200/5		0.00413918	0.00405089	0.00426558	0.00430031	0.00423941		400/5		0.00378447	0.00378199	0.00377009	0.00375166	0.0038451
										100/6		0.00462509	0.00481662	0.00462905	0.00495647	0.00492066		200/6		0.0218131	0.0227375	0.0226376	0.0225244	0.0229244		400/6		0.00171135	0.00167357	0.0017454	0.00174171	0.00174396
		Rb
																										400/1		0.00312725	0.00333478	0.00320152	0.00335064	0.00326183
	CTL 1		0.00307438	0.00314734	0.00315775	0.00324838	0.00308412			100/1		0.00263024	0.00273303	0.00275801	0.00275739	0.00275559		200/1		0.00468583	0.00480821	0.00477287	0.00481617	0.00497519		400/2		0.00444526	0.00446285	0.0045299	0.00448421	0.00455916
	CTL 2		0.00599596	0.00610819	0.00621244	0.00611238	0.00617275			100/2		0.00320398	0.00327402	0.0032624	0.00324715	0.0032697		200/2		0.00522253	0.00526091	0.00528771	0.00538214	0.00534681		400/3		0.0023894	0.00249034	0.00252623	0.00250191	0.00243319
	CTL3		0.00110424	0.00111761	0.00105077	0.00106715	0.00109512			100/3		0.00381869	0.00396416	0.0038723	0.00397333	0.00386495		200/3		0.0063532	0.00672467	0.00666296	0.00681126	0.00680445		400/4		0.00150535	0.00156431	0.00148592	0.00151386	0.00153939
	CTL4		0.0027172	0.00263695	0.00275677	0.0026619	0.00277502			100/4		0.00168831	0.00164456	0.00168102	0.00166581	0.00162569		200/4		0.00875523	0.00895242	0.00892628	0.00917655	0.00897984		400/5		0.00324469	0.00328004	0.00318265	0.00324412	0.00323806
	CTL5		0.00228905	0.00232126	0.00232555	0.002359	0.00231398			100/5		0.0031364	0.00320214	0.00322889	0.00322405	0.00319359		200/5		0.00555162	0.00549128	0.00571059	0.00567664	0.00581791		400/6		0.00193209	0.00201422	0.0020069	0.00205491	0.00202395
										100/6		0.00242831	0.00250555	0.00246178	0.00254018	0.00251289		200/6		0.00557052	0.00577038	0.00568991	0.00583191	0.00575694
	CTL1		0.000768596	0.000786835	0.000789438	0.000812094	0.000771029
	CTL 2		0.000856565	0.000872598	0.000887492	0.000873197	0.000881822
	CTL3		0.00055212	0.000558807	0.000525384	0.000533577	0.000547562			100/1		0.000375749	0.000390433	0.000394001	0.000393912	0.000393656		200/1		0.000780971	0.000801369	0.000795479	0.000802695	0.000829199		400/1		0.00044675	0.000476397	0.00045736	0.000478663	0.000465976
	CTL4		0.0006793	0.000659236	0.000689192	0.000665475	0.000693756			100/2		0.000640796	0.000654804	0.000652479	0.000649431	0.00065394		200/2		0.000746075	0.000751558	0.000755387	0.000768877	0.00076383		400/2		0.000555658	0.000557857	0.000566237	0.000560526	0.000569895
	CTL5		0.000763018	0.000773755	0.000775182	0.000786334	0.000771326			100/3		0.000954673	0.00099104	0.000968075	0.000993332	0.000966237		200/3		0.0009076	0.000960668	0.000951852	0.000973038	0.000972065		400/3		0.00059735	0.000622586	0.000631557	0.000625478	0.000608299
										100/4		0.00056277	0.000548187	0.000560341	0.000555272	0.000541895		200/4		0.00125075	0.00127892	0.00127518	0.00131094	0.00128283		400/4		0.000250892	0.000260718	0.000247654	0.000252311	0.000256565
										100/5		0.000627281	0.000640427	0.000645778	0.000644809	0.000638719		200/5		0.000693952	0.00068641	0.000713823	0.00070958	0.000727239		400/5		0.000540782	0.000546673	0.000530442	0.000540687	0.000539676
										100/6		0.000809436	0.000835183	0.000820592	0.000846727	0.00083763		200/6		0.00557052	0.00577038	0.00568991	0.00583191	0.00575694		400/6		0.000276014	0.000287745	0.0002867	0.000293559	0.000289135
	Sr
	CTL 1		0.000145622	0.000165684	0.000139241	0.00014562	0.000149268			100/1		0.000114615	0.000126929	0.000118267	9.95719e-05	0.000129666		200/1		0.000115072	0.000149726	0.000119176	0.000116442	0.000113252		400/1		0.000112794	0.000115074	0.00011781	0.000110058	0.00011963
	CTL 2		0.000159305	0.000148814	0.000152919	0.000139242	0.0001169			100/2		0.000121001	9.18198e-05	0.000107323	0.000136958	0.000126017		200/2		0.000198512	0.000162491	0.00018985	0.000175712	0.000224967		400/2		0.000115986	0.000162947	0.000126926	0.000157476	0.000152918
	CTL3		0.000207176	0.000231343	0.000166596	0.000198973	0.00020216			100/3		0.0001479	0.000177083	0.00017936	0.000150182	0.000165684		200/3		0.000123278	0.000160671	0.000163404	0.000137422	0.000164318		400/3		0.000101852	0.000106866	0.000108689	9.36447e-05	0.000115074
	CTL4		0.000180275	0.000191216	0.000190306	0.000186205	0.000206721			100/4		0.00013787	0.000129662	0.000120545	0.000129662	0.000111426		200/4		0.000261444	0.000285604	0.000286976	0.000310688	0.000302481		400/4		0.000193951	0.0001707	0.000201249	0.00019304	0.000193952
	CTL5		0.000213558	0.000196241	0.000176172	0.000181185	0.000199881			100/5		0.000152914	0.000167505	0.000141061	0.000128298	0.000155196		200/5		0.000185747	0.000176628	0.00019988	0.000193043	0.000208545		400/5		0.000153371	0.000158388	0.000172523	0.000149725	0.000151094
										100/6		0.000196242	0.000188481	0.000162036	0.000139693	0.000167052		200/6		0.000137416	0.000190764	0.000161581	0.000169335	0.000167963		400/6		0.000154285	0.000115072	0.000127385	0.000124647	0.000120999
	CTL1		3.64056e-05	4.14209e-05	3.48101e-05	3.64049e-05	3.7317e-05
	CTL 2		2.27579e-05	2.12592e-05	2.18455e-05	1.98917e-05	1.67e-05
	CTL3		0.000103588	0.000115672	8.32979e-05	9.94866e-05	0.00010108			100/1		1.63736e-05	1.81327e-05	1.68953e-05	1.42246e-05	1.85238e-05		200/1		1.91787e-05	2.49543e-05	1.98626e-05	1.9407e-05	1.88753e-05		400/1		1.61134e-05	1.64392e-05	1.683e-05	1.57226e-05	1.70901e-05
	CTL4		4.50688e-05	4.78039e-05	4.75764e-05	4.65511e-05	5.16803e-05			100/2		2.42003e-05	1.8364e-05	2.14645e-05	2.73915e-05	2.52033e-05		200/2		2.83588e-05	2.3213e-05	2.71215e-05	2.51017e-05	3.21381e-05		400/2		1.44982e-05	2.03684e-05	1.58657e-05	1.96845e-05	1.91147e-05
	CTL5		7.11859e-05	6.54137e-05	5.87241e-05	6.03949e-05	6.66271e-05			100/3		3.6975e-05	4.42707e-05	4.48401e-05	3.75456e-05	4.14209e-05		200/3		1.76112e-05	2.2953e-05	2.33435e-05	1.96317e-05	2.3474e-05		400/3		2.5463e-05	2.67165e-05	2.71724e-05	2.34112e-05	2.87685e-05
										100/4		4.59566e-05	4.32207e-05	4.01818e-05	4.32207e-05	3.71419e-05		200/4		3.73492e-05	4.08006e-05	4.09966e-05	4.4384e-05	4.32116e-05		400/4		3.23251e-05	2.84501e-05	3.35416e-05	3.21733e-05	3.23253e-05
										100/5		2.54857e-05	2.79175e-05	2.35101e-05	2.1383e-05	2.5866e-05		200/5		2.32184e-05	2.20784e-05	2.4985e-05	2.41303e-05	2.60681e-05		400/5		2.55619e-05	2.6398e-05	2.87539e-05	2.49541e-05	2.51823e-05
										100/6		6.54139e-05	6.28271e-05	5.4012e-05	4.65644e-05	5.5684e-05		200/6		0.000137416	0.000190764	0.000161581	0.000169335	0.000167963		400/6		2.20408e-05	1.64389e-05	1.81978e-05	1.78067e-05	1.72856e-05
